# Supplementary material for: Procalcitonin and pyuria-based algorithm reduces antibiotic use in urinary tract infections: a randomized controlled trial
Source: BMC Med. 2015 May 1;13:104. doi: 10.1186/s12916-015-0347-y (PMC4427918; doi:10.1186/s12916-015-0347-y)
Supplement: Additional file 1: Table S1. — Analysis stratified for presence of bacteremia. [file 12916_2015_347_MOESM1_ESM.xlsx]

## Sheet: 0.X
Supplementary Table 4. Analysis Stratified for Presence of Bacteremia
Antibiotic Exposure by Randomization Group
Median (IQR), days	Control Group	PCT/ Pyuria Group	p-valuef
No bacteremia	(n=45)	(n=52)
Duration of initial antbiotic therapy	8.0 (7.0, 10.0)	6.0 (4.0, 8.0)	0.002
Antibiotic exposure within 90 days	10.0 (7.0, 14.5)	7.0 (4.0, 11.0)	0.021
With bacteremia	(n=19)	(n=9)
Duration of initial antbiotic therapy	11.0 (10.0, 16.0)	7.0 (5.0, 9.0)	<0.001
Antibiotic exposure within 90 days	11.0 (10.0, 21.0)	15.0 (9.0, 19.0)	0.94
fMann-Whitney U test
Rates of Adverse Outcomes
	Control Group	PCT/ Pyuria Group	Odds ratio	95% CI	p-valueg
No bacteremia	(n=45)	(n=52)
Recurrence	11/44 (25%)	10/50 (20%)	0.75	0.28, 1.98	0.562
Rehospitalization	12/44 (27%)	10/50 (20%)	0.666667	0.26, 1.74	0.407
Death	3/44 (7%)	1/50 (2%)	0.278912	0.03, 2.78	0.277
With bacteremia	(n=19)	(n=9)
Recurrence	3/19 (16%)	5/9 (56%)	6.66667	1.10, 40.43	0.039
Rehospitalization	5/19 (26%)	5/9 (56%)	3.5	0.66, 18.49	0.14
Death	1/52 (5%)	0
gLogistic regression analysis
Microbiological Outcome 7 Days after End of Therapy
	Control Group	PCT/ Pyuria Group	Odds ratio	95% CI	p-valueh
No bacteremia	(n=45)	(n=52)
Urine cultures with pathogenj	8/40 (20%)	15/44 (34%)	2.06896	0.77, 5.59	0.152
Colonizations	5/37 (14%)	7/43 (16%)	1.24444	0.36, 4.31	0.73
Infectionsk	3/37 (8%)	7/43 (16%)	2.2037	0.53, 9.22	0.279
Persistence of initial pathogenj	2/40 (5%)	3/42 (7%)	1.46154	0.23, 9.24	0.687
Persistent colonization	0	1/41 (2%)
Persistent infectionk	2/37 (5%)	2/41 (5%)	0.897436	0.12, 6.71	0.916
New organismj	6/40 (15%)	10/42 (24%)	1.77083	0.58, 5.43	0.318
Colonizations	5/37 (14%)	6/41 (15%)	1.09714	0.31, 3.95	0.887
Infectionsk	1/37 (3%)	3/41 (7%)	2.84211	0.28, 28.59	0.375
With bacteremia	(n=19)	(n=9)
Urine cultures with pathogenj	4/16 (25%)	2/9 (22%)	0.857143	0.12, 5.94	0.876
Colonizations	1/16 (6%)	1/8 (13%)	2.14286	0.12, 39.47	0.608
Infectionsk	3/16 (19%)	1/8 (13%)	0.619048	0.05, 7.12	0.7
Persistence of initial pathogenj	1/16 (6%)	1/9 (11%)	1.875	0.10, 34.13	0.671
Persistent colonization	0	0
Persistent infectionk	1/16 (6%)	1/8 (13%)	2.14286	0.12, 39.47	0.608
New organismj	3/16 (19%)	1/9 (11%)	0.541667	0.05, 6.14	0.621
Colonizations	1/16 (6%)	1/8 (13%)	2.14286	0.12, 39.47	0.608
Infectionsk	2/16 (13%)	0
hLogistic regression analysis
jIn case of contaminated (n=1 in PCT/ Pyuria group) initial urine culture any uropathogen was considered as new organism, in case of missing (n=2 in PCT/ Pyuria group) initial urine culture the uropathogen was not attributed to persistent or new organism group.
kInfection was assumed if pyuria (>20 leukocytes/µL) was present in concomitant urinalysis.
Microbiological and Clinical Outcome 30 Days after Enrollment
	Control Group	PCT/ Pyuria Group	Odds ratio	95% CI	p-valuel
No bacteremia	(n=45)	(n=52)
Urine cultures with pathogenn	7/36 (19%)	15/43 (35%)	2.21939	0.79, 6.26	0.132
Colonizations	3/36 (8%)	3/42 (7%)	0.846154	0.16, 4.48	0.844
Infectionso	4/36 (11%)	12/42 (29%)	3.2	0.93, 11.02	0.065
Symptomatic infectionso	1/36 (3%)	3/42 (7%)	2.69231	0.27, 27.09	0.4
Persistence of initial pathogenn	3/36 (8%)	7/41 (17%)	2.26471	0.54, 9.51	0.264
Persistent colonization	1/36 (3%)	1/40 (3%)	0.897436	0.05, 14.89	0.94
Persistent infectiono	2/36 (6%)	6/40 (15%)	3	0.57, 15.93	0.197
Persistent symptomatic infectionso	1/36 (3%)	2/40 (5%)	1.8421	0.16, 21.22	0.624
New organismn	4/36 (11%)	6/41 (15%)	1.37143	0.35, 5.31	0.647
Colonizations	2/36 (6%)	2/40 (5%)	0.894737	0.12, 6.7	0.914
Infectionso	2/36 (6%)	4/42 (10%)	1.88889	0.32, 10.99	0.479
Symptomatic infectionso	0	0
With bacteremia	(n=19)	(n=9)
Urine cultures with pathogenn	4/14 (29%)	1/7 (14%)	0.416667	0.04, 4.66	0.477
Colonizations	0	0
Infectionso	4/14 (29%)	1/7 (14%)	0.416667	0.04, 4.66	0.477
Symptomatic infectionso	1/14 (7%)	0
Persistence of initial pathogenn	3/14 (21%)	1/7 (14%)	0.611111	0.05, 7.24	0.696
Persistent colonization	0	0
Persistent infectiono	3/14 (21%)	1/7 (14%)	0.611111	0.05, 7.24	0.696
Persistent symptomatic infectionso	1/14 (7%)	0
New organismn	1/14 (7%)	0
Colonizations	0	0
Infectionso	1/14 (7%)	0
Symptomatic infectionso	0	0
lLogistic regression analysis
nIn case of missing initial urine culture (n=2 in the PCT/Pyuria group) any uropathogen was not attributed to persistent or new organism group.
oInfection was assumed if pyuria (>20 leukocytes/µL) was present in concomitant urinalysis.
